# Supplementary material for: Computed Tomography Lung Density Analysis: An Imaging Biomarker Predicting Physical Inactivity in Chronic Obstructive Pulmonary Disease: A Pilot Study
Source: J Clin Med. 2023 Apr 19;12(8):2959. doi: 10.3390/jcm12082959 (PMC10146330; doi:10.3390/jcm12082959)
Supplement: Supplementary file 1 [file jcm-12-02959-s001.zip]

Archive with 1 entries (1 files):
- jcm-2334066-supplementary.pdf
